# Supplementary material for: Unveiling the Hidden Causes: Identifying the Drivers of Human–Elephant Conflict in Nilgiri Biosphere Reserve, Western Ghats, Southern India
Source: Animals (Basel). 2024 Nov 7;14(22):3193. doi: 10.3390/ani14223193 (PMC11590974; doi:10.3390/ani14223193)
Supplement: Supplementary file 1 [file animals-14-03193-s001.zip]

Archive with 1 entries (1 files):
- animals-3218988-supplementary.pdf
